# Supplementary material for: Role of H-Ras/ERK signaling in carbon nanotube-induced neoplastic-like transformation of human mesothelial cells
Source: Front Physiol. 2014 Jun 12;5:222. doi: 10.3389/fphys.2014.00222 (PMC4054652; doi:10.3389/fphys.2014.00222)
Supplement: Supplementary file 1 [file Presentation1.ZIP]

Archive with 1 entries (1 files):
- Supp Fig1.DOC
